# Supplementary material for: A Systematic Review of On-Site Rapid Detection Methods for Antibiotic Residues in Aquatic Products (2021–2025)
Source: Foods. 2026 Apr 7;15(7):1264. doi: 10.3390/foods15071264 (PMC13073662; doi:10.3390/foods15071264)
Supplement: Supplementary file 1 [file foods-15-01264-s001.zip]

Archive with 1 entries (1 files):
- foods-4218630-supplementary.xlsx
