# Supplementary material for: A Systematic Review of On-Site Rapid Detection Methods for Antibiotic Residues in Aquatic Products (2021–2025)
Source: Foods. 2026 Apr 7;15(7):1264. doi: 10.3390/foods15071264 (PMC13073662; doi:10.3390/foods15071264)
Supplement: Supplementary file 1 [file foods-15-01264-s001.zip › foods-4218630-supplementary.xlsx]

## Sheet: Sheet1
Reference ID	Author(s)	Publication Year	Title	Journal	DOI/PMID	Detection Technology	Target Antibiotic(s)	Aquatic Product Matrix	Limit of Detection (LOD)	Recovery (%)	Precision (RSD%)	Key Findings/Advantages
8	Junya Song, Beibei Zhao, Yiren Wang, Xinfang Liu, Zheng Cheng, Xiaoyu Zhang, Xun Feng	2024	A portable smartphone-assisted Tb-MOF-based agar-slice probe for the rapid and on-site fluorescence assay of malachite green in aquatic products	Food Chemistry	https://doi.org/10.1016/j.foodchem.2023.137883	Fluorescent sensor (Tb-MOF); Smartphone-assisted visual detection	Malachite Green (MG)	Crucian; Shrimp	10.8 nM	99.8-107.99	< 2.2	Developed a novel Tb-MOF fluorescent probe and an agar-slice platform for MG detection. The method shows high sensitivity, selectivity, and rapid response (within 60s). The smartphone-assisted platform enables on-site, visual, and quantitative detection without large instruments. Demonstrated successful application in real samples with high accuracy.
10	Zhongning Yu, Lu Huang, Zhuomin Zhang, Gongke Li	2021	Simultaneous and Accurate Quantification of Multiple Antibiotics in Aquatic Samples by Surface-Enhanced Raman Scattering Using a Ti3C2Tx/DNA/Ag Membrane Substrate	Analytical Chemistry	https://doi.org/10.1021/acs.analchem.1c03019	Surface-Enhanced Raman Scattering (SERS)	Nitrofurantoin (NFT), Ofloxacin (OFX)	Fish and shrimp	NFT: 12.0 μg/L; OFX: 35.0 μg/L	88.0-107	0.3-5.5	Developed a rapid, accurate SERS strategy for simultaneous quantification of trace multiple antibiotics. The Ti3C2Tx/DNA/Ag membrane substrate integrates separation, enrichment, and in-situ detection, offering good sensitivity, selectivity, reproducibility, and stability. The method showed good agreement with HPLC results.
75	Xiuli Bao, Siyuan Wang, Qingfang Hao, Yue Bai, Siying Li, Shuai Zhang, Lei Zhang, Xinxin Kang, Mingsheng Lyu, Shujun Wang	2024	Enrofloxacin Rapid Detection in Aquatic Foods: Based on DNA Aptamer Sensor	Foods	10.3390/foods13060941	Fluorescent sensor	Enrofloxacin (ENR)	Larimichthys polyactis(Small yellow croaker), Portunus trituberculatus(Swimming crab), Lateolabrax japonicus(Japanese seabass), Parabramis pekinensis(Beijing bream)	14.72 nM	83.676-114.992	< 10	Developed a graphene oxide (GO) fluorescent aptasensor using a high-affinity ENR aptamer (Kd=35.08 nM) screened via MB-SELEX. The sensor is rapid, low-cost, easy-to-operate, disposable, and suitable for on-site detection. It has a wide linear range (1-400 nM, R²=0.991), good specificity, and stability for at least 30 days at room temperature.
76	Xiaodan Ding, Waqas Ahmad, Muhammad Zareef, Yawen Rong, Yunlian Zhang, Jizhong Wu, Qin Ouyang, Quansheng Chen	2022	MIL-101(Cr)-induced nano-optical sensor for ultra-sensitive detection of enrofloxacin in aquatic products using a fluorescence turn-on mechanism via upconversion nanoparticles	Sensors and Actuators: B. Chemical	10.1016/j.snb.2022.131915	Fluorescent (FRET) aptasensor / Upconversion nanoparticles (UCNPs)	Enrofloxacin (ENR)	Fish, Shrimp	0.034 ng/mL	≈100	0.8-2.39	Developed an ultra-sensitive FRET-based aptasensor using core-shell UCNPs as donor and MIL-101(Cr) as acceptor. The method offers a wide linear range (0.1-1000 ng/mL), high selectivity against other antibiotics, and successful application in real aquatic product samples with results comparable to standard HPLC.
77	Xue Gao, Minjun Sun, Xiuying Liu, Xuepeng Li, Jianrong Li	2022	A ratiometric fluorescence platform based on carbon dots for visual and rapid detection of copper(II) and fluoroquinolones	Microchimica Acta	https://doi.org/10.1007/s00604-022-05243-3	Ratiometric fluorescent sensor, Smartphone-based detection	Ciprofloxacin (CIP)	Eel, grass carp, freshwater shrimp	Cu²⁺: 2.32×10⁻⁸ mol L⁻¹; CIP: 0.2 ng mL⁻¹ (Smartphone platform: Cu²⁺: 8.51×10⁻⁸ mol L⁻¹; CIP: 3.97 ng mL⁻¹)	94.0-108.8	< 4.8	Developed a dual-signal ratiometric fluorescent sensor based on carbon dots (CDs) and enzymatic reaction (Cu²⁺ catalyzes OPD to oxOPD). The system detects Cu²⁺ via fluorescence quenching of CDs and enhancement of oxOPD, and detects CIP via its inhibition of the Cu²⁺ catalytic activity. It shows high selectivity and sensitivity. A smartphone-integrated colorimetric platform (using R/G value) was d…
78	Tao Le; Xueling Yan; Lulan Yang; Jiaming Tang; Xu Wen; Xingyue Chen; Xiaoling Zheng; Lingling Chen; Jiaqi Li	2022	A fluorescence aptasensor baesd on nanomagnetic material for sensitive and rapid detection of SMZ in animal-derived foods	Research Square	https://doi.org/10.21203/rs.3.rs-1574747/v1	Fluorescent aptasensor	Sulfamethazine (SMZ)	Crucian; Shrimp	0.87 ng/mL	91.6-106.82	2.8-13.44	The aptasensor demonstrated high sensitivity (LOD 0.87 ng/mL), good specificity, rapid operation (~10 min for 384 samples), and results comparable to HPLC (R² > 0.9153). Its performance was validated in 10 complex food matrices.
79	Chunhua Li, Zhehang Tian, Guanqun Luan, Luqian Bao, Mengyao Cui, Yixin Ji, Xieyang Zhang	2025	Fabrication of Dual-Ligand Zn-MOFs with Asynchronous Fluorescence Response for Efficient Ratiometric/Visual Sensing of Tetracycline Antibiotics in Animal-Derived Foods	Journal of Agricultural and Food Chemistry	10.1021/acs.jafc.4c08871	Fluorescent sensor (Ratiometric/Visual)	Tetracycline (TC), Doxycycline (DOX), Oxytetracycline (OTC), Chlortetracycline (CTC)	Shrimp	0.011-0.030 µmol/L	93.62-110.66	< 3.46	Developed a novel dual-ligand Zn-MOF (ZTD) fluorescence sensor with dual-emission and asynchronous response. It enables highly selective and sensitive ratiometric/visual detection of four tetracycline antibiotics. The method was successfully applied to real food samples with high recoveries. A portable test paper was also fabricated for visual on-site detection.
80	Jiani Li, Anan Liu, Mingyang Ji, Tanyue Chen, Dongge Ma	2024	Fluorescent detection of nitrofuran antibiotics with a recordly brilliant covalent organic framework	Microchemical Journal	https://doi.org/10.1016/j.microc.2024.111049	Fluorescent sensor	Nitrofurantoin (NFT), Nitrofurazone (NFZ), Furazolidone (FZD), Furaltadone (FTD)	fish	0.10 µM	81.29-139.47	0.84-7.73	Developed a novel covalent organic framework (TAPA-BTD-COF) with a record-high photoluminescence quantum yield (PLQY=53%) in organic solvents. It serves as a highly selective, sensitive, and rapid-response fluorescent sensor for nitrofuran antibiotics. The method demonstrates excellent anti-interference, recyclability (>5 cycles), and applicability in real water and meat samples with performance …
81	Yan Li, Wenjia Tan, Wenjing Liu, Feng Li, Ming Zhang	2025	An ultra-fast response, highly sensitive fluorescent probe to nitrofuran antibiotics residues in real meat samples and water sources	Sensors and Actuators: B. Chemical	10.1016/j.snb.2025.138425	Fluorescent probe (Based on Inner Filter Effect)	Nitrofurazone (NFZ), Nitrofurantoin (NFT), Furazolidone (FZD)	Shrimp	57.85-65.38 nM	95.00-104.60	0.67-5.80	Developed a novel organic small-molecule fluorescent probe (P-BT3PCz). Ultra-fast response (~3 seconds). High sensitivity (LOD down to ~58 nM) and excellent selectivity against 34 interferents. Sensing mechanism based on Inner Filter Effect (IFE) and static quenching. Successfully applied for detection in real samples (shrimp, chicken, lake/tap water) with good recovery. Constructed a smartphone-…
82	Sha Liu, Jialei Bai, Yapeng Huo, Baoan Ning, Yuan Peng, Shuang Li, Dianpeng Han, Weijun Kang, Zhixian Gao	2021	A zirconium-porphyrin MOF-based ratiometric fluorescent biosensor for rapid and ultrasensitive detection of chloramphenicol	Biosensors and Bioelectronics	10.1016/j.bios.2019.111801	Fluorescent biosensor	Chloramphenicol (CAP)	Shrimp	0.08 pg/mL	91.25-105.60	2.83-5.02	This study developed a rapid (26 min) and ultrasensitive ratiometric fluorescent biosensor using a zirconium-porphyrin MOF (PCN-222) as a quencher and a dye-labeled aptamer. It achieved a very low LOD (0.08 pg/mL) and a wide linear range (0.1 pg/mL to 10 ng/mL) for CAP, with high specificity and successful application in real samples (milk and shrimp).
83	Lulu Shi, Ailun Liu, Tingting Zhou, Qiqi Wang, Mei Liu, Hui Li	2025	Selective and sensitive detection of metronidazole in aquatic products using a novel fluorescent sensor based on lanthanide supramolecular framework	Microchemical Journal	https://doi.org/10.1016/j.microc.2025.113604	Fluorescent sensor	Metronidazole (MDZ)	Fish, Freshwater shrimp	0.16 µM	95.3-107.2	≤ 9.8	A novel Tb-based supramolecular framework (Tb2.67(CB[5])2(SIP)) was synthesized. It serves as a highly selective and sensitive fluorescent sensor for MDZ based on an inner filter effect (IFE) mechanism. The probe was successfully integrated into a starch-based hydrogel, enabling smartphone-assisted, real-time, visual, and quantitative detection in real fish and shrimp samples with good accuracy.
84	Kangling Tang, Yu Chen, Qin Zhou, Xiangni Wang, Ruoyan Wang, Zhaohui Zhang	2024	Portable tri-color ratiometric fluorescence paper sensor for intelligent visual detection of dual-antibiotics and aluminium ion	Spectrochimica Acta Part A: Molecular and Biomolecular Spectroscopy	10.1016/j.saa.2024.124221	Fluorescent sensor (Tri-color ratiometric fluorescence paper sensor coupled with smartphone)	Tetracycline (TC), Sulfamethazine (SMZ)	Shrimp	0.0014-0.019 μM	96.0-110.0	/	Developed a down/up-conversion tri-color ratiometric fluorescence paper sensor (D/U-CTCRFS) for visual detection. It enables individual or simultaneous detection of TC and SMZ, and cascade detection of Al³⁺. Integrated with a smartphone app (Color Max), it allows for portable, real-time, and intelligent on-site analysis with satisfactory recoveries in real samples.
85	Xinyu Tong, Xianfeng Lin, Nuo Duan, Zhouping Wang, Shijia Wu	2022	Laser-Printed Paper-Based Microfluidic Chip Based on a Multicolor Fluorescence Carbon Dot Biosensor for Visual Determination of Multiantibiotics in Aquatic Products	ACS Sensors	https://doi.org/10.1021/acssensors.2c02008	Multicolor Fluorescence Carbon Dot Aptasensor on Paper-based Microfluidic Chip (POCT)	Sulfamethazine (SMZ), Oxytetracycline (OTC), Chloramphenicol (CAP)	shrimp	0.34-0.48 ng/mL	95.2-106.1	< 6	Developed an integrated, equipment-free POCT device. It enables simultaneous visual detection of three antibiotics in 15 min using a smartphone for signal readout via a 3D-printed portable box. The method is low-cost, user-friendly, and suitable for on-site application.
86	L. Wang, D. Wang, Y. Tao, J. Wang, M. Tian, Q. Liu, Y. Yang, Y. Zou, F. Ke, X. Guo, X. Li, D. Gao	2023	Phenylboronic acid functionalized high-crystallinity fluorescent covalent organic framework act as a sensing platform with dual performance for rifamycin antibiotics and water and adsorbent for rifamycin antibiotics	Materials Today Chemistry	https://doi.org/10.1016/j.mtchem.2023.101647	Fluorescent sensor, Adsorbent	Rifampicin (RIF), Rifapentine (RFT), Rifabutin (RBT)	Fish (Basa fish) homogenate, Shrimp homogenate	0.03 µg/mL	75.20-123.48	0.09-9.34	A phenylboronic acid-functionalized fluorescent covalent organic framework (BA@COF) was first synthesized as a dual-functional platform for both sensing and adsorbing rifamycin antibiotics. It exhibited high selectivity, good sensitivity (LOD=0.03 µg/mL), and satisfactory adsorption capacity (up to 198.64 mg/g) for RIF, RFT, and RBT. The material also showed the ability to detect water in ethanol…
87	Ke Yang, Yue Jiang, Hang Wu, Xiaoping Jin, Han Yang, Jianchao Zhou, Wei Xu	2025	Reaction time oriented a two-step DRST with three heterometallic UOFs: Rapid and selective detection of antibiotics and pesticides in food samples by using a smartphone-integrated fluorescent probe	Food Chemistry	https://doi.org/10.1016/j.foodchem.2025.144843	Fluorescent sensor (UOF-based) & Smartphone-integrated platform	Tetracycline antibiotics (TCs, represented by Doxycycline (DC)) and Metronidazole (MMT)	Shrimp	1.091-2.385 μM	98.6-101.8	0.18-2.93	Developed three heterometallic uranyl-organic frameworks (UOFs) via a time-dependent two-step dissolution-recrystallization structural transformation (DRST) process. Compound 3 acts as a multifunctional fluorescent probe, showing selective fluorescence quenching for TCs/MMT and enhancement for Tebuconazole (TEB). Exhibits high selectivity, sensitivity, good anti-interference ability, and recyclab…
88	Xiaoling Zheng, Shuang Jiang, Yueyang Ren, Sixian Wang, Yong Xie, Tao Le	2024	High-efficient selection of aptamers by magnetic cross-linking precipitation and development of aptasensor for 1-aminohydantoin detection	LWT - Food Science and Technology	https://doi.org/10.1016/j.lwt.2024.116128	Fluorescent aptasensor	1-Aminohydantoin (AHD, metabolite of nitrofurantoin)	Fish, Shrimp	0.2 ng/mL	89.4-110.04	1.43-14.46	First report on selecting anti-AHD aptamer using efficient MCP-SELEX. The constructed fluorescent aptasensor showed high sensitivity (LOD=0.2 ng/mL), wide linear range (0.25-150 ng/mL), and good specificity. Validation in five real samples showed good agreement with HPLC results.
89	Supattra Arsawiset, Chehasan Cheubong, Siriwan Teepoo	2025	Multiplex immunochromatographic test strip based on multicolor gold nanoparticles for the simultaneous detection of neomycin, penicillin, and chloramphenicol in food samples	Food Chemistry	https://doi.org/10.1016/j.foodchem.2024.140910	Multiplex immunochromatographic test strip (MICS)	Neomycin (NEO), Penicillin (PEN), Chloramphenicol (CAP)	fish, shrimp	0.008-3.70 μg L⁻¹ (Smartphone-based)	90-110	0.17-0.49	First use of three different-colored AuNPs (red nanospheres, blue nanostars, black nanoflowers) for multiplex detection on a single strip. Enables rapid (10 min), sensitive, simultaneous, and semi/quantitative (via smartphone) detection of three antibiotics with high specificity and stability (25 weeks at 4°C).
90	Xue-Ming Cao, Xing-Xing Yang, Yu Wang, Yu-Xin Zhong, Bing-Zhi Wang, Yu-Dong Shen, Lin Luo, Zhen-Lin Xu	2024	Simultaneous determination of multi-class antibiotic residues in aquatic products based on rapid pretreatment and sensitive immunochromatographic assay	Microchemical Journal	https://doi.org/10.1016/j.microc.2024.111869	Immunochromatographic Assay (ICA)	3-amino-2-oxazolidinone (AOZ), semicarbazide (SEM), chloramphenicol (CAP), malachite green (MG)	Grass carp, Sea bass, Tilapia, Prawns, Oysters	Visual LOD: 0.21 - 3.20 μg/kg; Quantitative LOD: 0.01 - 0.80 μg/kg	80.0-111.3	< 9.4	Developed a novel and rapid sample pretreatment method (40 min, 90°C for 5 min derivatization, ethyl acetate extraction, DDB oxidation) for the simultaneous extraction of four different classes of antibiotic residues. Based on this, ICAs were established for the simultaneous on-site screening of AOZ, SEM, CAP, and MG. The method shows high recovery, good precision, and results consistent with LC-…
91	Haizhi Huang, Hefei Wang, Keyu Du, Xiaoping Yu, Xuping Shentu	2025	Bi-model detection of sulfonamide antibiotics using a microfluidic chip-lateral flow immunoassay based on liposome-modified PCN-222	Biosensors and Bioelectronics	https://doi.org/10.1016/j.bios.2025.117393	Microfluidic chip-Lateral Flow Immunoassay (LFIA) with dual-signal (Colorimetric/Fluorescent) output	Sulfamethizole, Sulfamethoxazole, Sulfamethoxydiazine, Sulfathiazole	Shrimp	0.01-0.05 μg/L	89.65-118.78	< 24.4	Developed a novel LFIA using liposome-modified zirconium-based MOF (PCN-222@liposome) as a fluorescent/colorimetric probe. Liposome coating improved the water solubility, biocompatibility, and fluorescence intensity of PCN-222. The assay provides dual-signal output for qualitative (colorimetric) and highly sensitive quantitative (fluorescent) detection, showing 10x higher sensitivity than convent…
92	Xianlu Lei, Xinxin Xu, Liqiang Liu, Liguang Xu, Li Wang, Hua Kuang, Chuanlai Xu	2023	Gold-nanoparticle-based multiplex immuno-strip biosensor for simultaneous determination of 83 antibiotics	Nano Research	https://doi.org/10.1007/s12274-022-4762-z	Immunochromatographic strip biosensor (LFIA) based on Gold Nanoparticles (GNPs)	5 classes, 83 antibiotics in total: 24 β-lactams, 26 sulfonamides, 5 tetracyclines, 24 quinolones, 4 amphenicols. Representative analytes: Penicillin G, Sulfamethazine, Tetracycline, Enrofloxacin, Chloramphenicol.	fish	Ranged from 0.537 μg/kg (for Chloramphenicol, a representative of amphenicols) to 2.33 μg/kg (for Penicillin G, a representative of β-lactams).	87.5-115.2	< 9.5	Developed a multiplex lateral flow immunoassay capable of simultaneously screening 83 antibiotics from 5 major classes in a single test within 10 min. It demonstrates good sensitivity, accuracy, and meets the Maximum Residue Limits (MRLs) requirements. The method is simple, rapid, cost-effective, and suitable for on-site use.
93	Yuxuan Liu, Kang Jiang, Xiaoli Li, Linfang Lu, Menghan Sun, Na Li, Lakshani Madushiya, Jun Yuan, Sumei Ling, Shihua Wang	2025	Development of sensitive and specific immunochromatographic strips with nanoparticles for rapid detection of flumequine	Food Chemistry: X	https://doi.org/10.1016/j.fochx.2025.102771	Lateral Flow Immunochromatographic Strips (LFIS) / Immunochromatographic Assay	Flumequine (Flu)	Fish (Snakehead fish, Nile Tilapia, Climbing perch, Catfish, Red Tilapia), Shrimp (Banana shrimp, Pacific white shrimp)	AuNP-LFIS: 1.95 ng/mL (Instrumental LOD), 3.91 ng/mL (Visual LOD, vLOD); AuNF-LFIS: 0.39 ng/mL (Instrumental LOD), 1.56 ng/mL (vLOD)	90.35-110.15	1.89-6.91	Developed a high-affinity monoclonal antibody (2.09 x 10^9 M^-1) against flumequine. Constructed two LFIS using Au nanoparticles (AuNP) and Au nanoflowers (AuNF) as probes. The AuNF-LFIS showed 5x higher instrumental sensitivity and 2.5x higher visual sensitivity than the AuNP-LFIS. The assay is completed within 10 min, shows high specificity against other fluoroquinolones, and results correlate …
94	Qing Mei, Biao Ma, Jiali Li, Xin Deng, Jiangbing Shuai, Yuxin Zhou, Mingzhou Zhang	2024	Simultaneous detection of three nitrofuran antibiotics by the lateral flow immunoassay based on europium nanoparticles in aquatic products	Food Chemistry	https://doi.org/10.1016/j.foodchem.2023.138171	Europium nanoparticle-based multiple lateral flow immunoassay (EuNP-mLFIA)	AOZ (metabolite of FZD), AMOZ (metabolite of FTD), NFS (Sodium nifurstyrenate)	Fish (e.g., crucian carp, grass carp, perch, tilapia, eel), shrimp/prawn, shellfish (clams, scallops), crab.	0.013-0.023 ng/mL	96.0-104.4	< 7.97	Successfully established a rapid (<10 min), sensitive, and instrument-free EuNP-mLFIA for the simultaneous and quantitative detection of three nitrofuran antibiotic residues. Demonstrated higher sensitivity compared to the traditional colloidal gold-based LFIA. Showed excellent specificity, precision, and accuracy with satisfactory consistency with the confirmatory HPLC-MS/MS method.
95	Lihong Su, Yaqian Chen, Lulu Wang, Han Zhang, Jing Sun, Jianlong Wang, Daohong Zhang	2021	Dual-signal based immunoassay for colorimetric and photothermal detection of furazolidone	Sensors and Actuators: B. Chemical	https://doi.org/10.1016/j.snb.2020.129431	Dual-signal (Colorimetric/Photothermal) Lateral Flow Immunoassay (LFIA)	Furazolidone (FZD) / its metabolite 3-amino-2-oxazolidinone (AOZ)	Shrimp	Colorimetric (Visual): 1 ng mL⁻¹; Photothermal (Quantitative): 0.43 ng mL⁻¹	80.6-106	< 0.67	Developed a novel MnO₂-Au nanocomposite as a dual-signal probe. The method enables rapid visual screening (colorimetric) and sensitive quantitative analysis (photothermal) with a lower LOD than conventional AuNP-LFIA. It shows high specificity and good performance in complex food matrices.
96	Siriwan Teepoo, Jongjit Jantra, Khaunnapa Panapong, David Taiwo Ajayi	2024	A highly sensitive hyperbranched Au plasmonic blackbody immunochromatographic assay for detection of leucomalachite green in fish and shrimp	Analytica Chimica Acta	https://doi.org/10.1016/j.aca.2023.342031	Immunochromatographic Assay (ICA) / Lateral Flow Immunoassay (LFIA) with smartphone readout	Leucomalachite Green (LMG)	Fish (Snakehead fish, Nile Tilapia, Climbing perch, Catfish, Red Tilapia), Shrimp (Banana shrimp, Pacific white shrimp), Processed products (Dried salted fish, Dried shrimp)	0.15 μg L⁻¹	81-105	3.9% (intra-day), 4.3% (inter-day)	Developed a novel ICA using hyperbranched Au plasmonic blackbodies (AuPBs) as a black-color label. It demonstrated higher sensitivity (lower LOD and visual cut-off value of 1.7 μg L⁻¹) compared to conventional spherical or star-shaped gold nanoparticle labels. The assay uses a smartphone for quantitative readout, is completed within 5 minutes, and shows good agreement with standard ELISA results.
97	Yongming Tian, Tong Bu, Meng Zhang, Xinyu Sun, Pei Jia, Qinzhi Wang, Yingnan Liu, Feier Bai, Shuang Zhao, Li Wang	2021	Metal-polydopamine framework based lateral flow assay for high sensitive detection of tetracycline in food samples	Food Chemistry	https://doi.org/10.1016/j.foodchem.2020.127854	Lateral Flow Immunoassay (LFIA) using a Metal-Polydopamine Framework (MPF) as a label	Tetracycline (TET), Chloramphenicol (CAP)	Fish, Shrimp	0.045 ng/mL (Visual LOD)	91-114	< 4.7	Developed a highly sensitive LFIA using a Metal-Polydopamine Framework (MPF) as a novel label. The MPF allows for simple, cross-linker-free conjugation with antibodies and provides a strong black color for visual readout. The MPF-LFA demonstrated a 66-fold higher sensitivity (LOD: 0.045 ng/mL) than traditional AuNP-based LFA and was successfully validated in spiked food samples.
98	Jiaxu Xiao, Hongfei Yang, Liangni Qin, Jixiang Liang, Long Li, Xiaohui Fan, Dapeng Peng	2022	Rapid detection of fluoroquinolone residues in aquatic products based on a gold-labeled microwell immunochromatographic assay	Food Quality and Safety	https://doi.org/10.1093/fqsafe/fyac033	Gold-labeled microwell immunochromatographic assay (GICA)	Pefloxacin (PEF), Norfloxacin (NOR), Lomefloxacin (LOM), Ofloxacin (OFL)	Crucian carp, Silver carp, Grass carp, Shrimp	4 μg/kg	/	/	Achieved full coverage detection of the four banned FQs (PEF, NOR, LOM, OFL) with high cross-reactivity. Used a gold-labeled microwell to pre-react samples, improving sensitivity ~5x over traditional conjugate pad assays. Simplified sample pretreatment suitable for rapid on-site screening. Demonstrated good accuracy, specificity, reproducibility, and stability (stable at room temp for ~1 year).
99	Siyao Zhong, Haizhi Huang, Xiaoyao Wang, Xiaoping Yu, Xuping Shentu	2024	Immunochromatographic method based on PCN-222 with dual-signal output for the rapid and sensitive detection of furazolidone metabolites in animal-derived food	LWT - Food Science and Technology	https://doi.org/10.1016/j.lwt.2024.115996	LFIA (Lateral Flow Immunoassay) with colorimetric and fluorescent dual-signal output.	CPAOZ (a derivative of the furazolidone metabolite AOZ)	Shrimp	Visual LOD: 1.0 ng/mL (colorimetric), 0.5 ng/mL (fluorescence).	92.34-117.44	< 11.27	Developed a novel dual-signal (colorimetric/fluorescent) LFIA using PCN-222 MOFs as the label. It offers a wider linear range (0.25-100 ng/mL) and 5-10 fold higher sensitivity compared to colloidal gold-based LFIA. The method provides convenient visual readout and more sensitive fluorescent readout, ensuring result accuracy. Successfully applied to real food samples.
100	Agyekum, A. A.; Kutsanedzie, F. Y. H.; Mintah, B. K.; Annavaram, V.; Braimah, A. O.	2022	Rapid Detection and Prediction of Norfloxacin in Fish Using Bimetallic Au@Ag Nano-Based SERS Sensor Coupled Multivariate Calibration	Food Analytical Methods	https://doi.org/10.1007/s12161-022-02297-0	SERS (Surface-Enhanced Raman Spectroscopy) coupled with GA-PLS (Genetic Algorithm-Partial Least Squares)	Norfloxacin	Fish (muscle)	2.36 x 10⁻⁵ μg/mL	99.70-105.00	0.17-5.21	Developed a label-free SERS-Au@Ag nanoprobe for rapid (within 4.07 s) and highly sensitive detection of norfloxacin. The LOD is far below the EU maximum residue limit (100 μg/kg). The method shows high selectivity, reproducibility, and stability.
101	Zhenqing Dai, Jiayuan He, Fangmei Zhou, Tingting Lai, Guangzheng Jiang, Kang Wang, Chengyong Li, Yuqiang Yang	2023	Aptamer-Modified Porous Anodized Aluminum Substrate for Rapid and Ultrasensitive Detection of Tetracycline via Surface Enhanced Raman Spectroscopy Couple with Electric Field Enrichment	ACS Applied Nano Materials	https://doi.org/10.1021/acsanm.3c04633	SERS sensor (combined with electric field enrichment technology)	Tetracycline (TC)	Shrimp	1 fg/mL	93.0-99.5	< 5.3	Developed a novel SERS sensor with electric field preconcentration, enabling rapid detection (enrichment in 1 min, identification in 3 min). Achieved an ultralow LOD of 1 fg/mL with a broad linear range (1 fg/mL - 1 ng/mL). Demonstrated high specificity, reproducibility, stability, and successful application in real food samples (milk and shrimp) with good recovery.
102	Chen Huang, Yan-Hui Wang, Yu-Qing Wang, An Wang, Yadong Zhou, Shangzhong Jin, Fan-Li Zhang	2024	Quantitative Analysis of Trace Analytes with Highly Sensitive SERS Tags on Hydrophobic Interface	ACS Applied Materials & Interfaces	https://doi.org/10.1021/acsami.3c18980	SERS (Surface-Enhanced Raman Scattering)	Nitrofurazone (NFZ, a nitrofuran antibiotic)	Shrimp	10⁻⁹ M (≈0.02 μg/kg) for NFZ	/	/	Developed a novel SERS substrate using Au@internal standard@Au nanospheres (Au@IS@Au NSs) combined with a hydrophobic gold film. This approach addresses challenges in quantitative SERS analysis by providing high signal stability (via an internal standard) and efficient analyte enrichment (via the hydrophobic interface). It demonstrated high sensitivity for methylene blue (10⁻¹³ M) and successfull…
103	Zhang Min, Ren Qiyong, Ma Siqi, Zhang Shizhuo, Sun Jikai, Ma Junying, Li Lia, Zhang Honglian	2023	Rapid Detection of Quinolone Antibiotics in Aquatic Products by Surface-Enhanced Raman Spectroscopy Combined with Thin Layer Chromatography	Journal of Analytical Chemistry	10.1134/S1061934823120110	Surface-Enhanced Raman Spectroscopy (SERS) combined with Thin-Layer Chromatography (TLC)	Ciprofloxacin (CI), Norfloxacin (NRFX), Lomefloxacin (LOM), Levofloxacin (LVFX)	Fish (carp, crucian carp, silver carp) and shrimp	8 ng to 50 ng (for the analytes: NRFX 8 ng, CI 50 ng, LOM 50 ng, LVFX 40 ng). The TLC visual detection limit for the quinolones in the spiked aquatic sample was 0.5 μg.	/	/	Established a TLC-SERS method for the rapid screening of four quinolone antibiotics. The method successfully separated and identified the target quinolones. It offers high sensitivity, simple operation, and high timeliness, suitable for rapid detection.
104	Yi Pan, Dingwen Fei, Pinhe Liu, Xiaodong Guo, Lanlan Peng, Yuanfeng Wang, Naifeng Xu, Xinlin Wei	2021	Surface-Enhanced Raman Scattering-Based Lateral Flow Immunoassay for the Detection of Chloramphenicol Antibiotics Using Au@Ag Nanoparticles	Food Analytical Methods	https://doi.org/10.1007/s12161-021-02091-4	SERS-based Lateral Flow Immunoassay (LFA)	Chloramphenicol (CAP), Thiamphenicol (TAP), Florfenicol (FFC)	Chub (fish)	0.20 - 0.78 ng/mL (CAP: 0.36 ng/mL, TAP: 0.20 ng/mL, FFC: 0.78 ng/mL)	91.5-106.4	/	Developed a SERS-LFA strip using Au@Ag core-shell nanoparticles as SERS tags. It allows for the simultaneous ultrasensitive and quantitative detection​ of CAP, TAP, and FFC. The method showed high sensitivity (low LODs and IC50 values) and was successfully validated in chub samples with good recovery.
105	Ruwen Tian, Yexuan Ren, Ting Wang, Junlin Cao, Jianguo Li, Anping Deng	2023	A SERS-based lateral flow immunochromatographic assay using Raman reporter mediated-gap AuNR@Au nanoparticles as the substrate for the detection of enrofloxacin in food samples	Analytica Chimica Acta	https://doi.org/10.1016/j.aca.2023.341152	SERS-based Lateral Flow Immunochromatographic Assay (SERS-LFIA)	Enrofloxacin (ENR)	Shrimp	0.12 pg mL⁻¹	89.2-102.4	1.70-6.38	Developed an ultrasensitive SERS-LFIA using BDT-mediated gap AuNR@Au nanoparticles as the substrate. The method achieves extremely low LOD (0.12 pg/mL) and high specificity (CR<0.01% with other fluoroquinolones), with the entire assay completed within 15 minutes.
106	Tran, Trong Duc; Nguyen, Thi Hue; Nguyen, The Binh	2022	Silver nanostructure on ablated silicon wafer prepared via pulsed laser ablation for surface enhanced Raman spectroscopy	Journal of Raman Spectroscopy	https://doi.org/10.1002/jrs.6340	SERS	Malachite Green (MG), Tetracycline (TC)	Shrimp	MG: 0.01 ppm; TC in shrimp: 0.1 ppm	102-108	5.5-12	Developed a simple, cost-effective SERS substrate (AgNP/aSi) via pulsed laser ablation. The substrate showed high sensitivity (LOD for MG: 0.01 ppm) and good reproducibility. Successfully detected TC in shrimp extract with a linear range of 10-0.1 ppm.
107	Yang, Yihui; Huang, Tao; Hu, Sijia; Ye, Hang; Xing, Jiali; Zhan, Shengnan	2025	Core-Shell Magnetic Gold Nanoparticles with Chitosan Coating as a SERS Substrate: A Rapid Detection Strategy for Malachite Green Contamination in Aquatic Foods	Fishes	https://doi.org/10.3390/fishes10050221	Surface-enhanced Raman scattering (SERS)	Malachite Green (MG)	Shrimp, Cod, Aquaculture water	1 × 10-10 M	80.3-114.9	1.5-9.9	Developed a novel SERS-active magnetic substrate (MBs@CS@AuNPs) that combines magnetic enrichment with plasmonic enhancement. It achieves an ultralow detection limit, a wide linear range (10-3to 10-10M), and demonstrates superior performance in complex, untreated food matrices (shrimp, cod) by efficiently mitigating matrix interference. The method is rapid, sensitive, and shows good reproducibili…
108	Zhongning Yu, Lu Huang, Zhuomin Zhang, Gongke Li	2022	Magnetic Ti₃C₂Tₓ/Fe₃O₄/Ag substrate for rapid quantification of trace sulfonamides in aquatic products by surface enhanced Raman spectroscopy	Chinese Chemical Letters	10.1016/j.cclet.2021.10.045	Surface Enhanced Raman Spectroscopy (SERS)	Phthalic sulfathiazole (PST), Silver sulfadiazine (SSD)	Fish, Shrimp	16.9-26.8 μg/L	80.2-116	0.5-5.8	Developed a magnetic Ti₃C₂Tₓ/Fe₃O₄/Ag SERS substrate with good uniformity, reproducibility, stability, and SERS activity. It integrates magnetic separation-enrichment and matrix clean-up, offering high selectivity and anti-interference capability. Successfully applied for rapid, sensitive quantification of trace PST and SSD in real aquatic samples.
109	Ulas Acaroz, Richard Dietrich, Maria Knauer, Erwin Märtlbauer	2021	Development of a Generic Enzyme-Immunoassay for the Detection of Fluoro(quinolone)-Residues in Foodstuffs Based on a Highly Sensitive Monoclonal Antibody	Food Analytical Methods	https://doi.org/10.1007/s12161-019-01695-1	Enzyme Immunoassay (EIA)	Multiple FQs approved in EU (e.g., CIP, DAN, DIF, ENR, FLU, MAR, OA, SAR) and 23 other FQs	Salmon, Shrimp	0.02 ng/mL (for NOR); All approved FQs detected below EU MRLs	68.3-98.5	2.53-14.6	Developed a highly sensitive and broad-specificity mAb-based EIA for simultaneous detection of multiple FQs. Sensitivity superior to most reported immunoassays. Successfully applied to multiple food matrices with simple extraction.
110	Gaoshuang Hu, Ziyang Liu, Yiqin Zhang, Shan Gao, Jianxiong Hao	2024	Simultaneous detection of enrofloxacin and florfenicol in animal-derived foods based on fluorescence quenching BELISA and a nanozyme catalytic strategy	Talanta	https://doi.org/10.1016/j.talanta.2024.126759	Fluorescence quenching biomimetic enzyme-linked immunosorbent assay (BELISA)	Enrofloxacin (ENRO) and Florfenicol (FF)	Shrimp	ENRO: 4.64 ng L⁻¹; FF: 1.33 ng L⁻¹	ENRO: 82.70-110.98%; FF: 84.94-113.48%	ENRO: 1.53-9.66%; FF: 0.87-11.52%	Developed a novel, sensitive fluorescence quenching BELISA for the simultaneous detection​ of ENRO and FF using dual-template molecularly imprinted polymers (MIPs) as a bionic antibody. The method shows high sensitivity (low ng/L level), excellent specificity​ (cross-reactivity <10% with analogs), and good agreement with HPLC results in real sample testing.
111	Murshida Khan, Julie A. Lively	2020	Determination of sulfite and antimicrobial residue in imported shrimp to the USA	Aquaculture Reports	https://doi.org/10.1016/j.aqrep.2020.100529	ELISA test kits	Nitrofurantoin (NIT), Malachite green (MG), Oxytetracycline (OTC), Fluoroquinolones (FQ), Chloramphenicol (CAP); Sulfite	shrimp	0.025 ppb (CAP) to 1.5 ppb (OTC)	/	/	Screening revealed residues of NIT (70% of samples), FQ (17%), OTC (7%), and MG (5%) in imported shrimp. LC-MSMS confirmed one sample with 60 ppb OTC and 4 ppb ciprofloxacin. 43% of samples contained sulfite residues (10-100 ppm), but none listed sulfite on the label, indicating non-compliance with labeling regulations.
112	Shijie Li; Linqing Nie; Wenjun Wen; Zicheng Wang; Junping Wang; Shuo Wang	2022	Hydroxyl radical enhanced carbon dots fluorescence quenching immunoassays for simultaneous detection of six kinds of antibiotics	Food Bioengineering	10.1002/fbe2.12031	Fluorescence quenching immunoassay (FQIA)	AOZ; AMOZ; AHD; SEM; Chloramphenicol (CAP); Florfenicol (FLR)	Crucian carp; Qingjiang fish; Scallop; Shrimp	0.0019-0.064 ng/mL	72.4-128.8	8.7-24.0	Developed a highly sensitive, label-free FQIA using hydroxyl radical-sensitive carbon dots. It achieved 2.03- to 7.8-fold higher sensitivity than conventional ELISA. A "six-in-one" sample pretreatment was optimized, enabling simultaneous extraction and detection of the six antibiotic residues from a single sample, improving efficiency.
113	Minxuan Liu, Yaxin Sang, Jing Zhang, Jian Li, Wenlong Yu, Fuyuan Zhang, Xianghong Wang	2021	Development of a Broad-Specific Competitive ELISA for First-Generation Cephalosporin Antibiotics in Animal-Derived Foods Samples	Bulletin of Environmental Contamination and Toxicology	https://doi.org/10.1007/s00128-020-02885-y	Indirect competitive ELISA (ic-ELISA)	First-generation cephalosporins: Cephalexin (CEX), Cefradine, Cefadroxil, Cefazolin. (The antibody showed cross-reactivity with 10 cephalosporin analogues).	Shrimp	LOD (IC₁₅) for CEX: 1.15 × 10⁻⁴ ng/mL. The half maximal inhibitory concentration (IC₅₀) for the four main targets ranged from 0.72 to 2.99 ng/mL in buffer.	70.1-95.6	4.1-22.6	Successfully developed a broad-spectrum polyclonal antibody using cephalexin as the hapten, which can recognize multiple first-generation cephalosporins. The established ic-ELISA is highly sensitive (low ng/mL range). The method shows good accuracy, with recovery rates verified by HPLC, and the sample pretreatment is simple (dilution with PBS).
114	Weihua Liu, Jing Wang, Wenlong Yu, Xianghong Wang	2021	Study on a Biomimetic Enzyme-Linked Immunosorbent Assay for Rapid Detection of Flumequine in Animal Foods	Food Analytical Methods	https://doi.org/10.1007/s12161-019-01660-y	Biomimetic Enzyme-Linked Immunosorbent Assay (BELISA)	Flumequine (FLU)	Shrimp	1.09 x 10-3μg/mL	80.7-92.3	3.3-7.0	Developed a novel, rapid BELISA based on a molecularly imprinted polymer (MIP) film as a synthetic antibody. The method demonstrated high sensitivity (IC50of 0.141 μg/mL), a low detection limit, good selectivity against structural analogs, and acceptable accuracy validated by HPLC. It is suitable for rapid screening of flumequine residues.
115	Minmin Tang, Wei Zhou, Jinzhu Song, Cheng Chen, Yaju Zhao, Jie Zou, Danke Xu	2025	Automatic detection of multi-antibiotic residues simultaneously in aquatic products by visual protein microarray chips	Food Chemistry	10.1016/j.foodchem.2024.142226	Visual protein microarray chip	Nitrofuran metabolites (AMOZ, AOZ, SEM, AHD), Chloramphenicol (CAP), Fluoroquinolones (FQs, e.g., ENR)	Crucian carp, shrimp, scallops	NFMs: 0.11-0.15 μg/kg; CAP: 0.07 μg/kg; FQs: 6.42 μg/kg	89.4-111.2	2.32-9.27	First report of a protein microarray chip for simultaneous detection of three different antibiotic families. The method is high-throughput (96 samples in 60 min), automated, low-cost, and allows for both visual (qualitative) and scanner-based (quantitative) evaluation.
116	Xin Wang, Jiahao Li, Dan Jian, Yue Zhang, Yanke Shan, Shouyu Wang, Fei Liu	2021	Paper-based antibiotic sensor (PAS) relying on colorimetric indirect competitive enzyme-linked immunosorbent assay for quantitative tetracycline and chloramphenicol detection	Sensors and Actuators: B. Chemical	https://doi.org/10.1016/j.snb.2020.129173	Colorimetric indirect competitive ELISA (Paper-based sensor)	Tetracycline (TET), Chloramphenicol (CAP)	Fish (cod, salmon, crucian)	TET: 0.5 ng/mL; CAP: 0.05 ng/mL	/	2.2-3.8	Low-cost (~$0.15/test), rapid (~35 min), high-throughput (16 wells), smartphone-app integration for analysis, high sensitivity and accuracy comparable to HPLC, good stability (＞80% signal after 90 days at 4°C).
117	Biao Zhang, Yihan Lang, Bowen Guo, Zhengyang Cao, Jin Cheng, Danfeng Cai, Xuping Shentu, Xiaoping Yu	2023	Indirect Competitive Enzyme-Linked Immunosorbent Assay Based on Broad-Spectrum Antibody for Simultaneous Determination of Thirteen Fluoroquinolone Antibiotics in Rana catesbeianus	Foods	10.3390/foods12132530	Indirect Competitive ELISA (ic-ELISA)	Enrofloxacin (ENR), Ciprofloxacin (CIP), Sarafloxacin (SAR), Ofloxacin (OFL), Norfloxacin (NOR), Pefloxacin mesylate (PM), Pefloxacin (PEF), Enoxacin (ENX), Marbofloxacin (MAR), Fleroxacin (FLE), Lomefloxacin (LOM), Danofloxacin (DAN), Difloxacin (DIF)	Rana catesbeianus(bullfrog)	0.59-3.61 μg/L (IC10in PBS, for the 13 FQs)	90.39-93.87	1.52-9.69	Established an ic-ELISA using a broad-spectrum antibody capable of simultaneously detecting 13 fluoroquinolone (FQ) antibiotics. The method showed high cross-reactivity (>85.38%) for the 13 FQs, low cross-reactivity (<0.2%) with 8 other common veterinary drugs, and a detection limit (IC10) of 0.59 μg/L for ENR in PBS. Results showed good correlation (R²=0.9936) with HPLC for spiked samples.
118	Nguyen Tuan Anh, Nguyen Ngoc Huyen, Ngo Xuan Dinh, Le Khanh Vinh, Le Minh Tung, Nguyen Thanh Vinh, Vu Dinh Lam, Anh-Tuan Le	2022	ZnO/ZnFe2O4 nanocomposite-based electrochemical nanosensors for the detection of furazolidone in pork and shrimp samples: exploring the role of crystallinity, phase ratio, and heterojunction formation	New Journal of Chemistry	10.1039/d1nj05837a	Electrochemical sensor (Differential Pulse Voltammetry, DPV)	Furazolidone (FZD)	Shrimp	0.65 µM (~151.7 ng/mL)	89.2-106.7	0.1-0.21	The crystallinity, phase ratio, and formation of a ZnO/ZnFe2O4 (ZFO) heterojunction critically influence sensor performance. The heterojunction formation, higher ZnO content, and crystallinity enhance the electrochemical response to FZD by improving electron transfer and active site density. The optimal sensor (ZnO/ZFO-2) showed a sensitivity of 0.78 µA µM⁻¹ cm⁻², a LOD of 0.65 µM in a 1-100 µM r…
119	Nguyen Ngoc Huyen, Ngo Xuan Dinh, Mai Quan Doan, Ngoc Phan Vu, Raja Das, Minh Tung Le, Pham Duc Thang, Anh-Tuan Le	2022	Unraveling the Roles of Morphology and Steric Hindrance on Electrochemical Analytical Performance of a-Fe2O3 Nanostructures-Based Nanosensors towards Chloramphenicol Antibiotic in Shrimp Samples	Journal of The Electrochemical Society	10.1149/1945-7111/ac4db0	Electrochemical sensor / Differential Pulse Voltammetry (DPV)	Chloramphenicol (CAP)	Shrimp	0.11 µM	89-97	1.1-1.8	Among three α-Fe2O3 morphologies (nanotube, nanorice, nanoplate), the nano-rice structure exhibited the best CAP sensing performance (highest sensitivity: 0.92 µA µM⁻¹ cm⁻²) due to a high density of exposed active sites and less steric hindrance, despite the nanotubes having the largest electroactive surface area. The sensor showed high stability and anti-interference ability.
120	Sakda Jampasa, Jirachaya Pummoree, Weena Siangproh, Nanthika Khongchareonporn, Nattaya Ngamrojanavanich, Orawon Chailapakul, Sudkate Chaiyo	2021	“Signal-On” electrochemical biosensor based on a competitive immunoassay format for the sensitive determination of oxytetracycline	Sensors and Actuators B: Chemical	https://doi.org/10.1016/j.snb.2020.128389	"Signal-on" electrochemical biosensor / Competitive immunoassay / Paper-based analytical device (PAD)	Oxytetracycline (OTC)	Shrimp	0.33 ng mL⁻¹	92.0-105.8	<10	First report of a "signal-on" electrochemical biosensor based on a competitive immunoassay for OTC. It is label-free, facile, portable, disposable, low-cost, and highly sensitive/specific. Successfully quantified OTC in real samples (milk, honey, shrimp) with results consistent with HPLC.
121	Wajeeha Pervaiz, Yipping Chen, Niu Feng, Muhammad Usman, Muhammad Hussnain Afzal	2025	One-pot synthesis of cerium molybdate for electrochemical sensing of enrofloxacin in food samples	Electrochimica Acta	https://doi.org/10.1016/j.electacta.2025.147162	Electrochemical sensor (Square Wave Voltammetry, SWV)	Enrofloxacin (ENR)	Fish, shrimp	0.035 µM	98.7-101	< 1.8	The cerium molybdate (CeM-1)/GCE sensor demonstrated high sensitivity, good selectivity, stability, and reproducibility. It achieved a low detection limit using a single bimetallic oxide material without additional conductive additives. The sensor showed excellent recovery rates in spiked real samples (fish, shrimp, water).
122	Daoyang Qiu, Xiaoqiang Wang, Yangping Wen, Yifang Zeng, Weiqiang Li, Li Zhao, Lili Chen, Jianhua Xiong, Kaijie Tang	2022	A Low-Cost Wireless Intelligent Portable Sensor Based on Disposable Laser-Induced Porous Graphene Flexible Electrode Decorated by Gold Nanoshells for Rapid Detection of Sulfonamides in Aquatic Products	Food Analytical Methods	https://doi.org/10.1007/s12161-021-02198-8	Electrochemical sensor (DPV, CV)	Sulfanilamide (SN), Sulfadiazine (SD), Sulfamethazine (SM2), Sulfamethoxazole (SMZ)	Fish, Shrimp	0.035 µM (SN, large workstation), 0.048-0.062 µM (SD, SM2, SMZ, large workstation), 0.17-0.26 µM (portable workstation)	90.18-113.66	0.11-1.98	Developed a low-cost, disposable, flexible electrode (AuNSs/LIPG) with good flexibility and selectivity. Coupled with a portable mini workstation, it enables wireless, rapid (<6s response) on-site detection with satisfactory recovery in real samples.
123	Maomei Que, Xiaowen Chen, Yuanhong Xie, Li Wang, Quansheng Chen	2025	A novel electrochemical sensor for rapid detection of sulfathiazole by integrating [(4,4'-bipy/P2Mo17Co)n] modified electrode	Food Chemistry	https://doi.org/10.1016/j.foodchem.2024.140959	Electrochemical sensor	Sulfathiazole (ST)	Large yellow croaker, South American white shrimp	0.5616 μM	84.4-109.4	0.8-6.2	The [(4,4'-bipy/P2Mo17Co)₆] modified electrode exhibited good performance for ST detection with a wide linear range (0-50 µM), low LOD, excellent stability, reproducibility, and anti-interference ability. Successful application in real aquatic samples was demonstrated.
124	Wang, Mengru; He, Baoshan; Xie, Lingling; Cao, Xiaoyu; Ren, Wenjie; Suo, Zhiguang; Xu, Yiwei; Wei, Min; Jin, Huali	2024	MOF-derived Mn, N Co-doped Co-C nanomaterials and exo I-driven dual signal amplification for sensitive detection of florfenicol using an electrochemical aptasensor	Chemical Engineering Journal	https://doi.org/10.1016/j.cej.2024.157782	Electrochemical aptasensor	Florfenicol (FF)	Shrimp	5.28×10⁻⁴ ng mL⁻¹	96.3-102.0	0.96-2.75	Developed a highly sensitive electrochemical aptasensor utilizing a dual signal amplification strategy. The sensor combines Au@CoMnN-Cs nanomaterials (for enhanced conductivity and biomolecule loading) with Exonuclease I (for target recycling amplification). It achieves an ultra-low detection limit, a wide linear range (1×10⁻³ to 1×10³ ng mL⁻¹), and demonstrated good recovery and precision in rea…
125	Wenjing Xu, Yanan Zhao, Feng Gao, Xuan Zheng, Fengping Zhan, Qingxiang Wang	2025	In-situ integrated Ce-MOF-808@CeO2as bifunctional matrix for sensitive electrochemical-aptasensing of tetracycline in shrimp	Bioelectrochemistry	10.1016/j.bioelechem.2025.108965	Electrochemical aptasensor	Tetracycline (TC)	Shrimp	0.21 pM (approx. 0.093 ng/mL)	96.2-104	<5	Successful synthesis of Ce-MOF-808@CeO2nanocomposite as a high-activity nanozyme and aptamer immobilization matrix. Crosslinker-free aptamer assembly via phosphate-Ce coordination. Wide linear range (1 pM – 100 nM) and ultra-low LOD. Demonstrated in real shrimp sample analysis.
126	Zhenguang Ji, Xiaoxuan Li, Yiming Dong, Junping Wen, Niu Feng, Yiping Chen	2025	Immobilization of enzyme with MOF enhances colorimetric performance for fast, sensitive, and economical detection of chloramphenicol	Journal of Hazardous Materials	10.1016/j.jhazmat.2025.139617	Colorimetric biosensor with magnetic separation	Chloramphenicol (CAP)	Shrimp	0.0184 ng/mL	84.71-113.52	1.8-17	Developed a highly active colorimetric probe (NU-902@HRP). Used polydopamine-coated magnetic nanoparticles (MNP@PDA) to reduce antibody consumption by ~80% vs. bare MNPs. Achieved rapid (<38 min), sensitive (LOD: 0.0184 ng/mL), and cost-effective CAP detection. Validated in real food samples.
127	Guanghua Li, Sha Liu, Yapeng Huo, Huanying Zhou, Sen Li, Xiaohui Lin, Weijun Kang, Shuang Li, Zhixian Gao	2022	“Three-in-one” nanohybrids as synergistic nanozymes assisted with exonuclease I amplification to enhance colorimetric aptasensor for ultrasensitive detection of kanamycin	Analytica Chimica Acta	https://doi.org/10.1016/j.aca.2022.340178	Colorimetric aptasensor	Kanamycin	Shrimp	2 pg mL⁻¹	93.58-106.08	2.20-5.50	Developed a highly sensitive colorimetric aptasensor using "three-in-one" nanohybrids (hemin@Fe-MIL-88NH₂/PtNP) as synergistic nanozymes with superior peroxidase-like activity. Assisted by Exonuclease I for target recycling amplification, the sensor achieved an ultra-low detection limit, a wide linear range (0.01-100 ng mL⁻¹), good specificity, and satisfactory accuracy/precision in real food sam…
128	Xinqi Wang, Yunzhe Zhang, Congyan Qi, Xin Lu, Xiaoyan Ma, Zhizhou Chen, Qinghai Sheng, Wei Zhang	2025	Detection of chloramphenicol in aquatic products using a colorimetric aptasensor based on catalytic hairpin assembly and G-quadruplex	Journal of Food Composition and Analysis	https://doi.org/10.1016/j.jfca.2025.107366	Colorimetric aptasensor	Chloramphenicol (CAP)	Fresh marine fish, Fresh shrimp	90 pg/mL (Quantitative); 80 ng/mL (Visual)	83-103.5	4.14	Developed an enzyme-free signal amplification sensor combining Catalytic Hairpin Assembly (CHA) and G-quadruplex. It offers high sensitivity, good specificity, simplicity, low cost, and enables both visual qualitative and quantitative detection.
129	Ruyi Xu, Chen Yang, Lin Huang, Wenchao Lv, Weijuan Yang, Yongning Wu, FengFu Fu	2022	Broad-Specificity Aptamer of Sulfonamides: Isolation and Its Application in Simultaneous Detection of Multiple Sulfonamides in Fish Sample	JOURNAL OF AGRICULTURAL AND FOOD CHEMISTRY	https://doi.org/10.1021/acs.jafc.2c03423	Colorimetric aptasensor	Sulfaquinoxaline (SQ), Sulfamethoxypyridazine (SMPZ), Sulfametoxydiazine (SMD), Sulfachloropyridazine (SCP), Sulfapyridine (SPD)	Fish muscle (Perca fluviatilis)	Visual LOD: 2.0 μM (for SQ, SMPZ, SMD) and 5.0 μM (for SCP, SPD); Spectrometric LOD: 0.2-0.5 μM (for all five SAs).	82-92	< 7 (n=5)	Isolated a novel broad-specificity DNA aptamer (sull-04) capable of simultaneously recognizing five different sulfonamide antibiotics (SAs). Developed a simple, rapid colorimetric aptasensor based on this aptamer for the high-throughput detection of the five target SAs. The method offers advantages such as the ability to detect multiple SAs, short analysis time, simple operation, and ELISA-matche…
